# Supplementary material for: Advancing Construction 3D Printing with Predictive Interlayer Bonding Strength: A Stacking Model Paradigm
Source: Materials (Basel). 2024 Feb 23;17(5):1033. doi: 10.3390/ma17051033 (PMC10935051; doi:10.3390/ma17051033)
Supplement: Supplementary file 1 [file materials-17-01033-s001.zip]

Archive with 1 entries (1 files):
- materials-2873430-supplementary.pdf
